# Supplementary material for: The Effect of Botulinum Neurotoxin-A (BoNT-A) on Muscle Strength in Adult-Onset Neurological Conditions with Focal Muscle Spasticity: A Systematic Review
Source: Toxins (Basel). 2024 Aug 8;16(8):347. doi: 10.3390/toxins16080347 (PMC11359732; doi:10.3390/toxins16080347)
Supplement: Supplementary file 1 [file toxins-16-00347-s001.zip]

Archive with 7 entries (7 files):
- Supplementary Table S1. Agonist Strength Outcomes from articles included in the analysis - Revised.pdf
- Supplementary Table S2. Antagonist Strength Outcomes from articles included in the analysis - Revised.pdf
- Supplementary Table S3. Global Strength Outcomes from articles included in the analysis - Revised.pdf
- Supplementary Table S4. Spasticity Outcomes from articles included in the analysis - Revised.pdf
- Supplementary Table S5. Botulinum neurotoxin-A type, dose, dilution and Adjunctive therapies - Revised.pdf
- Supplementary Table S6. Search Strategy All Databases March 2024 - Revised.pdf
- Supplementary Table S7. The methodological quality modified downs and black and Pedro scores - Revised.pdf
